# Supplementary material for: Annual-scale assessment of mid-20th century anthropogenic impacts on the algal ecology of Crawford Lake, Ontario, Canada
Source: PeerJ. 2023 Mar 8;11:e14847. doi: 10.7717/peerj.14847 (PMC10007962; doi:10.7717/peerj.14847)
Supplement: Supplemental Information 1 [file peerj-11-14847-s001.csv]

	1990	1989	1988	1987	1986	1985	1984	1983	1982	1981	1980	1979	1978	1977	1976	1975	1974	1973	1972	1971	1970	1969	1968	1967	1966	1965	1964	1963	1962	1961	1960	1959	1958	1957	1956	1955	1954	1953	1952	1951	1950	1949	1948	1947	1946	1945	1944	1943	1942
M. pseudocoronata	51	45	40	18	16	32	18	32	46	65	42	90	255	222	125	276	254	331	66	34	65	228	145	111	200	221	250	143	53	88	150	200	261	206	217	75	204	220	314	369	367	240	82	284	311	276	298	299	316
M. tonsurata	20	36	40	13	12	25	22	20	25	22	27	26	13	22	20	8	26	24	41	8	7	25	27	13	27	24	14	28	22	45	34	33	40	43	42	33	102	66	38	22	9	35	29	124	85	62	73	87	96
M. striata var. serrata	6	7	16	5	15	17	35	25	47	37	32	21	7	3	2		1	3	7	1	1	8	1	2	1	1	1	4	10	8	18	5	1	13	36	88	16	13	8	2		0	3	5	1	5	3	3
M. acaroides var. acaroides	316	310	299	381	367	325	332	332	300	290	311	269	123	100	196	115	74	43	69	289	315	92	150	21	74	34	25	0	0	0	1	1		3	1	0	0	2		1		4		5				0
S. curtispina	2	1	3			3	1	1			1		13	15	15	2	7		135	11	10	35	60	113	44	53	62	44	58	132	152	102	81	62	40	45	90	88	35	5	21	100	224	9	1	45	12	7	1
S. echinulata	10	6	3		3	4	4	2	4	4	2	5	8	9	11	6	6	11	39	1		7	19	31	25	21	12	13	11	45	41	43	32	56	45	31	20	21	11	10	4	13	59		1	3	2	5	1
S. petersenii		3	1	2	2	1	2	1	2				4	37	37	5	53	3	18	69	15	16	28	116	35	52	37	134	288	91	13	24	11	29	28	137	6	12		1		17	7	12	11	14	12		1
M. elongata					1															2		3								1		1							1							3	1
S. spinosa																																1
S. uvella	1	1										1			2	1			37	1													2										2	1
Spiniferomonas spp.																													2		1					1
Chrysosphaerella spp.														2	3	2				1			2													4						4			4
TOTAL	406	409	402	419	416	407	414	413	424	418	415	412	423	410	411	415	421	415	412	417	413	414	432	407	406	406	401	366	444	410	410	410	428	412	409	414	438	422	407	410	401	413	406	440	414	408	401	401	415
[truncated: 12 more columns]
