# Supplementary material for: Annual-scale assessment of mid-20th century anthropogenic impacts on the algal ecology of Crawford Lake, Ontario, Canada
Source: PeerJ. 2023 Mar 8;11:e14847. doi: 10.7717/peerj.14847 (PMC10007962; doi:10.7717/peerj.14847)
Supplement: Supplemental Information 4 — R code for NMDS graphic creation as well as broken-stick model CONISS Zone validation. [file peerj-11-14847-s004.zip]

Archive with 1 entries (1 files):
- Supplement 4. R Code.R
